# Supplementary material for: Functional Differences of Glutamine Synthetase Isoenzymes in Wheat Canopy Ammonia Exchange
Source: Int J Mol Sci. 2026 Jan 23;27(3):1179. doi: 10.3390/ijms27031179 (PMC12897959; doi:10.3390/ijms27031179)
Supplement: Supplementary file 1 [file ijms-27-01179-s001.zip]

Archive with 1 entries (1 files):
- ijms-4081677-supplementary.pdf
